# Supplementary material for: Ecological Niche Modeling of Hoplias malabaricus (Characiformes, Erythrinidae) Under Climate Change Scenarios
Source: Ecol Evol. 2025 Oct 30;15(11):e72361. doi: 10.1002/ece3.72361 (PMC12572723; doi:10.1002/ece3.72361)
Supplement: Supplementary file 1 — File S1: Full environmental ranges for all variables included in the models across scenarios. File S2: Predicted suitable areas in different basins. [file ECE3-15-e72361-s001.zip]

Archive with 7 entries (7 files):
- S1.xlsx
- S2.xlsx
- SUPP-SampleOc.xlsx
- SUPP_CURRENT.pdf
- SUPP_FUT126.pdf
- SUPP_FUT585.pdf
- VIF RESULT_2064.txt
