# Supplementary material for: Ecological Niche Modeling of Hoplias malabaricus (Characiformes, Erythrinidae) Under Climate Change Scenarios
Source: Ecol Evol. 2025 Oct 30;15(11):e72361. doi: 10.1002/ece3.72361 (PMC12572723; doi:10.1002/ece3.72361)
Supplement: Supplementary file 1 — File S1: Full environmental ranges for all variables included in the models across scenarios. File S2: Predicted suitable areas in different basins. [file ECE3-15-e72361-s001.zip › S1.xlsx]

## Sheet: Planilha1
Variable	Present		SSP1-2.6		SSP5-8.5
	suitable (0.5-0.75)	highly suitable (0.75-1)	suitable (0.5-0.75)	highly suitable (0.75-1)	suitable (0.5-0.75)	highly suitable (0.75-1)
Digital Elevation Model (Hydrologically conditioned) (m)	-32 - 907	-35 - 800	-32 - 1114	-35 - 782	-32 - 880	-35 - 820
BIO3 = Isothermality (BIO2/BIO7) (×100) (%)	49.3 - 88.6	51.4 - 87.8	50.5 - 86.4	52.2 - 87.6	42.8 - 86.9	47.3 - 85.9
BIO4 = Temperature Seasonality (standard deviation ×100) (%)	26 - 280.8	30.4 - 277.2	14.4 - 279.2	19.6 - 250.7	28.8 - 296.9	30.2 - 280.6
BIO5 = Max Temperature of Warmest Month (°C)	26.3 - 36.4	28.4 - 36.1	27.8 - 39.1	28.8 - 38.6	29.6 - 44.2	29.7 - 43.2
BIO8 = Mean Temperature of Wettest Quarter (°C)	17.6 - 28.8	22.2 - 29.6	17.0 - 31.4	18.5 - 31.3	19.8 - 35	19.5 - 34.3
BIO13 = Precipitation of Wettest Month (mm)	15 - 593	13 - 589	3 - 814	7 - 680	4 - 993	4 - 1055
BIO14 = Precipitation of Driest Month (mm)	0 - 148	0 - 143	0 - 132	0 - 116	0 - 69	0 - 71
BIO15 = Precipitation Seasonality (Coefficient of Variation) (%)	10.5 - 198.1	11.4 - 198.1	35.5 - 181.1	40 - 159	23.1 - 207.3	28.1 - 207.6
BIO18 = Precipitation of Warmest Quarter (mm)	3 - 953	10 - 879	0 - 1393	1 - 1132	0 - 1076	0 - 858
BIO19 = Precipitation of Coldest Quarter (mm)	0 - 1676	0 - 1641	0 - 1570	3 - 1447	0 - 2114	0 - 2141
