# Supplementary material for: Ecological Niche Modeling of Hoplias malabaricus (Characiformes, Erythrinidae) Under Climate Change Scenarios
Source: Ecol Evol. 2025 Oct 30;15(11):e72361. doi: 10.1002/ece3.72361 (PMC12572723; doi:10.1002/ece3.72361)
Supplement: Supplementary file 1 — File S1: Full environmental ranges for all variables included in the models across scenarios. File S2: Predicted suitable areas in different basins. [file ECE3-15-e72361-s001.zip › S2.xlsx]

## Sheet: Planilha1
Current	Brazilian Atlantic Coast		Pacific Coast		Guiana Shield		Orinoco		Amazon		Marajó Island		Tocantins-Araguaia
	suitable (0.5-0.75)	highly suitable (0.75-1)	suitable (0.5-0.75)	highly suitable (0.75-1)	suitable (0.5-0.75)	highly suitable (0.75-1)	suitable (0.5-0.75)	highly suitable (0.75-1)	suitable (0.5-0.75)	highly suitable (0.75-1)	suitable (0.5-0.75)	highly suitable (0.75-1)	suitable (0.5-0.75)	highly suitable (0.75-1)
Digital Elevation Model (Hydrologically conditioned) (m)	-24-907	-32 - 800	-30 - 816	-35 - 536	-22 - 450	-35 - 175	-9 - 518	-9 - 282	-18 - 467	- 25 - 175	-12 - 31	-22 - 29	-32 - 788	- 29 - 559
BIO3 = Isothermality (BIO2/BIO7) (×100) (%)	56.2-86.3	58-86.2	55.3-87	56.7-84.5	70.8-83	70.1-83.2	67.4-83.3	69.8-82.6	67.5-88.6	71.8-86	64.7-85	65.6-84	65.1-88.2	65.8-87.8
BIO4 = Temperature Seasonality (standard deviation ×100) (%)	29.2 - 242	30.4-233.6	32 - 280.8	38.4-277.2	37.5 - 89.1	36.3-90.2	46.5-126.5	48.6-99	26-145.1	32.9-88.7	43.5-83.7	43.6-84.7	35.9-188.9	37.2-185.4
BIO5 = Max Temperature of Warmest Month (°C)	27.6-36.4	28.4-36.1	26.8-36.1	28.7-35.4	30.1-33.8	31-33.9	30.4-36	31.2-35.5	30.7-34.1	30.9-34	31.8-33.1	31.9-33.3	29.3-34.8	30.7-34.3
BIO8 = Mean Temperature of Wettest Quarter (°C)	21.7-28.3	22.2-28.3	18-29.7	23.7-29.6	23.5-27.3	25.1-27.3	23.6-27.7	25.1-27.7	24.2-26.9	24.7-26.9	24.2-26.4	24.2-26.4	22.8-27.4	24.3-26.9
BIO13 = Precipitation of Wettest Month (mm)	69-556	69-555	5-503	13-418	198-599	197-589	157-482	151-373	238-414	238-415	328-592	327-546	210-600	223-586
BIO14 = Precipitation of Driest Month (mm)	0-148	1-143	0-84	0-64	20-134	10-125	1-86	1-78	1-142	13-114	14-63	13-63	1-95	3-80
BIO15 = Precipitation Seasonality (Coefficient of Variation) (%)	10.5-126.7	11.4-126.6	33.3-198	39.7-198.1	29.3-90.8	32.3-89.2	35.6-98.7	41.4-97.6	31.1-93.5	32.1-77.6	52.3-83.2	52.4-78.7	49.9-88.9	48.8-87.3
BIO18 = Precipitation of Warmest Quarter (mm)	12-602	10-574	15-953	15-879	84-612	49-538	61-558	75-444	89-500	57-408	69-238	63-237	83-450	92-436
BIO19 = Precipitation of Coldest Quarter (mm)	6-1396	9-1395	0-1234	0-633	136-1175	126-1179	9-1297	9-1041	13-1078	206-1072	898-1648	899-1528	8-1676	11-1641
SSP1-2.6	Brazilian Atlantic Coast		Pacific Coast		Guiana Shield		Orinoco		Amazon		Marajó Island		Tocantins-Araguaia
	suitable (0.5-0.75)	highly suitable (0.75-1)	suitable (0.5-0.75)	highly suitable (0.75-1)	suitable (0.5-0.75)	highly suitable (0.75-1)	suitable (0.5-0.75)	highly suitable (0.75-1)	suitable (0.5-0.75)	highly suitable (0.75-1)	suitable (0.5-0.75)	highly suitable (0.75-1)	suitable (0.5-0.75)	highly suitable (0.75-1)
Digital Elevation Model (Hydrologically conditioned) (m)	-26 - 865	-32-777	-31 - 1144	-35-782	-28-483	-35-283	-9-323	-9-132	-22-485	-25-336	-21-29	-22-28	-32-806	-27-547
BIO3 = Isothermality (BIO2/BIO7) (×100) (%)	58.2-86.9	60.2-87.6	50.5-87.7	52.2-87.2	69.3-80.3	69.3-80.4	63.1-83.1	63.8-81.1	62.3-82	62.6-81.3	72.2-80.4	72.9-78	60-83.6	61.8-82.8
BIO4 = Temperature Seasonality (standard deviation ×100) (%)	30.9-239.2	28.4-230.5	14.4-279.2	19.6-250.7	48.7-110.2	42-109.7	54.7-175.8	70.7-170.1	52.8-156.2	71.6-140.9	66.5-91.7	75.3-92.5	54.1-212.4	53.9-150.9
BIO5 = Max Temperature of Warmest Month (°C)	30-38.6	30.2-38.3	27.9-37.5	28.8-37.4	32.8-36.5	32.7-36.5	33.5-39.1	34.1-38.6	33.2-38	33.5-37.2	33.1-34.6	33.3-34.7	32.4-38.1	33.6-37.1
BIO8 = Mean Temperature of Wettest Quarter (°C)	23.2-29.7	23.9-29.8	17-31.4	18.5-31.3	25.2-28.8	26.3-28.8	26.1-28.8	26.8-28.5	25-29.2	26.1-29	27.2-27.8	27.4-27.9	24.4-28.5	25.8-28
BIO13 = Precipitation of Wettest Month (mm)	69-567	69-545	3-541	7-530	228-682	223-680	171-490	188-494	220-464	254-461	340-589	365-560	196-582	196-511
BIO14 = Precipitation of Driest Month (mm)	0-88	0-85	0-70	0-61	19-97	10-93	0-71	1-63	1-132	2-116	14-61	13-44	1-81	3-60
BIO15 = Precipitation Seasonality (Coefficient of Variation) (%)	35.5-127.1	40-129.6	43.1-181.1	53.3-159	41.4-102.7	47.5-95.2	46.3-102.2	51.8-100.5	41.3-103.2	43.3-87.8	56.9-84.2	61.9-80.2	54.3-92.9	62.5-92.2
BIO18 = Precipitation of Warmest Quarter (mm)	13-688	10-513	0-1393	1-1132	94-506	50-389	42-421	45-349	78-488	58-355	69-210	62-172	78-396	62-378
BIO19 = Precipitation of Coldest Quarter (mm)	6-1370	9-1367	0-1168	3-617	122-1146	146-1071	20-1344	71-1316	13-1101	18-1082	845-1570	819-1447	9-1527	14-1381
SSP5-8.5	Brazilian Atlantic Coast		Pacific Coast		Guiana Shield		Orinoco		Amazon		Marajó Island		Tocantins-Araguaia
	suitable (0.5-0.75)	highly suitable (0.75-1)	suitable (0.5-0.75)	highly suitable (0.75-1)	suitable (0.5-0.75)	highly suitable (0.75-1)	suitable (0.5-0.75)	highly suitable (0.75-1)	suitable (0.5-0.75)	highly suitable (0.75-1)	suitable (0.5-0.75)	highly suitable (0.75-1)	suitable (0.5-0.75)	highly suitable (0.75-1)
Digital Elevation Model (Hydrologically conditioned) (m)	-26-880	-32-820	-27-572	-35-203	-30-410	-35-403	-9-288	-1-346	-20-328	-25-157	-22-28	-18-24	-32-733	-29-360
BIO3 = Isothermality (BIO2/BIO7) (×100) (%)	50.1-84.6	55.1-85.9	41.3-86.3	41.3-84.1	56.8-74.9	58.7-75	52.8-75.1	51.8-71.9	49.7-74.1	50.1-74.2	64.8-73.6	65-74.2	48.4-74.1	56.2-73
BIO4 = Temperature Seasonality (standard deviation ×100) (%)	39.3-296.9	39.8-276.2	28.8-270.2	31.9-270.8	78-200.5	68.9-192.9	101.5-242	120.7-240.8	105.3-281.1	105.3-280.6	97.1-131.8	85-133.1	88.9-260.1	89.1-206.4
BIO5 = Max Temperature of Warmest Month (°C)	32-42.5	33.5-42.6	27.5-40.9	27.7-40.3	35.9-41.4	35.5-41.5	37.7-43.3	38.3-43	36.6-46.8	36.6-43.2	35.7-38.4	35.6-38.2	35.6-44.2	35.6-41.9
BIO8 = Mean Temperature of Wettest Quarter (°C)	25.7-31.8	26.3-32.3	18.2-35	18.7-35	27.6-31.9	27.8-31.8	28.7-31.4	29.2-31	27.4-32.1	27.7-32	29.4-29.9	29.5-29.9	27.3-31.3	28.2-31
BIO13 = Precipitation of Wettest Month (mm)	68-631	77-656	4-738	4-755	238-993	225-1055	195-927	212-1015	239-820	265-814	467-810	487-881	202-802	301-808
BIO14 = Precipitation of Driest Month (mm)	0-61	1-38	0-57	0-55	12-69	10-71	1-58	2-55	3-68	12-62	17-54	12-43	1-63	2-54
BIO15 = Precipitation Seasonality (Coefficient of Variation) (%)	31.5-119.8	55.6-124.9	23.1-207.3	28.1-207.6	60.6-134.7	69-133.6	59.5-105.3	68.1-107.7	52.1-128.9	62-123.1	71.9-94.1	75.5-97.9	69.6-101.6	73.3-95.2
BIO18 = Precipitation of Warmest Quarter (mm)	15-582	11-458	0-1076	0-858	69-304	43-280	32-323	31-271	58-291	57-289	77-167	58-147	82-280	81-237
BIO19 = Precipitation of Coldest Quarter (mm)	7-1288	9-1319	0-708	0-687	136-1865	146-1978	14-2124	52-2097	83-1503	465-1476	677-1587	678-1665	9-1574	11-1582
