# Supplementary material for: Ecological Niche Modeling of Hoplias malabaricus (Characiformes, Erythrinidae) Under Climate Change Scenarios
Source: Ecol Evol. 2025 Oct 30;15(11):e72361. doi: 10.1002/ece3.72361 (PMC12572723; doi:10.1002/ece3.72361)
Supplement: Supplementary file 1 — File S1: Full environmental ranges for all variables included in the models across scenarios. File S2: Predicted suitable areas in different basins. [file ECE3-15-e72361-s001.zip › SUPP-SampleOc.xlsx]

## Sheet: H malabaricus 2064 maxent
Specie	long	lat
Hoplias malabaricus	-35.999	-7.529
Hoplias malabaricus	-36	-7.53
Hoplias malabaricus	-40.125	-6.602
Hoplias malabaricus	-37.256	-6.58
Hoplias malabaricus	-40.12	-6.6
Hoplias malabaricus	-37.26	-6.58
Hoplias malabaricus	-48.939	-11.308
Hoplias malabaricus	-52.199	-3.219
Hoplias malabaricus	-54.536	-2.474
Hoplias malabaricus	-52.605	-1.609
Hoplias malabaricus	-55.454	-1.847
Hoplias malabaricus	-55.993	-1.787
Hoplias malabaricus	-54.669	-2.414
Hoplias malabaricus	-54.323	-2.438
Hoplias malabaricus	-50.593	-7.258
Hoplias malabaricus	-43.269	-2.527
Hoplias malabaricus	-46.843	-4.398
Hoplias malabaricus	-46.641	-1.072
Hoplias malabaricus	-46.746	-1.067
Hoplias malabaricus	-49.017	-2.079
Hoplias malabaricus	-48.564	-11.014
Hoplias malabaricus	-42.815	-16.588
Hoplias malabaricus	-54.755	-2.027
Hoplias malabaricus	-54.611	-2.043
Hoplias malabaricus	-42.68	-16.729
Hoplias malabaricus	-55.984	-4.308
Hoplias malabaricus	-42.456	-17.049
Hoplias malabaricus	-50	0.449
Hoplias malabaricus	-59.908	-3.163
Hoplias malabaricus	-44.241	-2.94
Hoplias malabaricus	-48.376	-9.797
Hoplias malabaricus	-48.368	-10.13
Hoplias malabaricus	-55.178	-2.802
Hoplias malabaricus	-55.186	-2.888
Hoplias malabaricus	-44.945	-2.512
Hoplias malabaricus	-42.587	-16.731
Hoplias malabaricus	-47.397	-15.631
Hoplias malabaricus	-54.925	-3.051
Hoplias malabaricus	-54.971	-3.131
Hoplias malabaricus	-54.789	-2.444
Hoplias malabaricus	-53.478	-1.815
Hoplias malabaricus	-54.789	-2.481
Hoplias malabaricus	-54.789	-2.445
Hoplias malabaricus	-45.694	-16.152
Hoplias malabaricus	-44.637	-15.672
Hoplias malabaricus	-48.376	-5.15
Hoplias malabaricus	-54.787	-2.441
Hoplias malabaricus	-64.644	-3.369
Hoplias malabaricus	-44.667	-17.602
Hoplias malabaricus	-44.651	-17.585
Hoplias malabaricus	-44.169	-17.984
Hoplias malabaricus	-45.404	-19.764
Hoplias malabaricus	-64.416	-9.453
Hoplias malabaricus	-63.498	-8.328
Hoplias malabaricus	-63.051	-7.364
Hoplias malabaricus	-44.349	-6.362
Hoplias malabaricus	-44.249	-6.026
Hoplias malabaricus	-43.415	-4.892
Hoplias malabaricus	-40.518	-11.18
Hoplias malabaricus	-52.678	-3.823
Hoplias malabaricus	-52.254	-1.732
Hoplias malabaricus	-51.942	-2.89
Hoplias malabaricus	-52.392	-3.562
Hoplias malabaricus	-51.842	-3.597
Hoplias malabaricus	-47.213	-7.409
Hoplias malabaricus	-45.997	-6.429
Hoplias malabaricus	-45.928	-9.124
Hoplias malabaricus	-52.691	5.152
Hoplias malabaricus	-52.053	4.498
Hoplias malabaricus	-53.038	5.43
Hoplias malabaricus	-52.233	5.126
Hoplias malabaricus	-53.469	5.549
Hoplias malabaricus	-59.327	3.753
Hoplias malabaricus	-69.578	-10.944
Hoplias malabaricus	-54.834	5.316
Hoplias malabaricus	-55.433	4.183
Hoplias malabaricus	-55.283	5.119
Hoplias malabaricus	-55.764	4.428
Hoplias malabaricus	-55.805	5.233
Hoplias malabaricus	-57.163	4.451
Hoplias malabaricus	-55.419	3.178
Hoplias malabaricus	-55.101	5.244
Hoplias malabaricus	-57.192	4.423
Hoplias malabaricus	-55.803	4.291
Hoplias malabaricus	-40.823	-9.45
Hoplias malabaricus	-36.777	-10.22
Hoplias malabaricus	-39.31	-8.514
Hoplias malabaricus	-39.464	-8.56
Hoplias malabaricus	-39.035	-14.47
Hoplias malabaricus	-35.998	-7.52
Hoplias malabaricus	-36.123	-7.48
Hoplias malabaricus	-45.579	-9.87
Hoplias malabaricus	-37.255	-6.57
Hoplias malabaricus	-40.124	-6.6
Hoplias malabaricus	-37.888	-4.93
Hoplias malabaricus	-60.775	-2.558
Hoplias malabaricus	-54.785	-2.438
Hoplias malabaricus	-54.67	-2.458
Hoplias malabaricus	-55.729	-1.453
Hoplias malabaricus	-55.687	-1.171
Hoplias malabaricus	-45.958	-9.097
Hoplias malabaricus	-66.369	-11.419
Hoplias malabaricus	-66.297	-11.267
Hoplias malabaricus	-65.907	-10.756
Hoplias malabaricus	-44.913612	-3.0363889
Hoplias malabaricus	-44.321667	-2.702222
Hoplias malabaricus	-44.32861	-2.8777778
