# Supplementary material for: Ecological Niche Modeling of Hoplias malabaricus (Characiformes, Erythrinidae) Under Climate Change Scenarios
Source: Ecol Evol. 2025 Oct 30;15(11):e72361. doi: 10.1002/ece3.72361 (PMC12572723; doi:10.1002/ece3.72361)
Supplement: Supplementary file 1 — File S1: Full environmental ranges for all variables included in the models across scenarios. File S2: Predicted suitable areas in different basins. [file ECE3-15-e72361-s001.zip › VIF RESULT_2064.txt]

10 variables from the 20 input variables have collinearity problem: 
 
bio6 bio11 bio7 bio1 bio16 bio17 bio12 bio9 bio10 bio2 

After excluding the collinear variables, the linear correlation coefficients ranges between: 
min correlation ( bio5 ~ bio19 ):  0.02184499 
max correlation ( bio15 ~ bio14 ):  -0.8450397 

---------- VIFs of the remained variables -------- 
                    Variables      VIF
1                       bio13 3.292867
2                       bio14 5.405748
3                       bio15 7.175942
4                       bio18 2.503652
5                       bio19 4.581540
6                        bio3 4.791556
7                        bio4 5.851780
8                        bio5 2.301726
9                        bio8 6.250186
10 elevacao.condicionada3_30s 9.300774
